# Supplementary material for: Insight into the Evolution of the Histidine Triad Protein (HTP) Family in Streptococcus
Source: PLoS One. 2013 Mar 20;8(3):e60116. doi: 10.1371/journal.pone.0060116 (PMC3603884; doi:10.1371/journal.pone.0060116)
Supplement: Table S1 — Detailed information and htp copy numbers for all genomes used in this study. (XLS) [file pone.0060116.s004.xls]

## Sheet: Sheet1
Order	Strain Name	Genome ID in PATRIC	NCBI Taxon ID	Genome Status	Pubmed Id	RAST CDS	Copy of Intact htp Gene
1	Lactococcus lactis subsp. lactis KF147	141273	684738	Complete	20348266	2582	0
2	Streptococcus agalactiae 2603V/R	72745	208435	Complete	12200547	2178	2
3	Streptococcus agalactiae A909	82541	205921	Complete	16172379	2116	3
4	Streptococcus agalactiae NEM316	3577	211110	complete	12354221	2186	2
5	Streptococcus anginosus 1 2 62CV	147903	742820	WGS	none	1810	1
6	Streptococcus anginosus F0211	152021	706437	WGS	none	1926	1
7	Streptococcus anginosus SK52	189029	1000570	WGS	none	1875	1
8	Streptococcus australis ATCC 700641	172715	888833	WGS	none	1997	1
9	Streptococcus gallolyticus subsp. pasteurianus (=Streptococcus bovis ATCC 700338)	165195	864569	WGS	none	2047	0
10	Streptococcus constellatus subsp. pharyngis SK1060	191853	1035184	WGS	none	2447	1
11	Streptococcus criceti HS-6	168118	873449	WGS	23228887	2228	0
12	Streptococcus cristatus ATCC 51100	174845	889201	WGS	none	1913	1
13	Streptococcus downei F0415	169691	904293	WGS	none	2183	0
14	Streptococcus dysgalactiae subsp. dysgalactiae ATCC 27957	145374	663952	WGS	21282711	2221	1
15	Streptococcus dysgalactiae subsp. equisimilis ATCC 12394	144480	663954	complete	21282711	2194	2
16	Streptococcus dysgalactiae subsp. equisimilis GGS 124	95162	486410	complete	21223537	2152	2
17	Streptococcus equi subsp. equi 4047	13040	553482	Complete	19325880	2302	3
18	Streptococcus equi subsp. zooepidemicus	204605	1051072	Complete	19325880	2143	3
19	Streptococcus equi subsp. zooepidemicus ATCC 35246	204605	1051072	Complete	21914890	2143	3
20	Streptococcus equi subsp. zooepidemicus MGCS10565	17662	552526	Complete	18716664	2005	3
21	Streptococcus equinus ATCC 9812	32851	525379	WGS	none	1708	0
22	Streptococcus gallolyticus subsp gallolyticus ATCC 43143	184003	981539	Complete	21633709	2306	0
23	Streptococcus gallolyticus subsp gallolyticus ATCC BAA-2069	182109	990317	Complete	21824414	2317	0
24	Streptococcus gallolyticus UCN34	150982	637909	Complete	20139183	2248	0
25	Streptococcus gordonii str. Challis substr. CH1	124371	467705	Complete	17720781	2075	1
26	Streptococcus ictaluri 707-05	164249	764299	WGS	none	2475	1
27	Streptococcus infantarius subsp infantarius ATCC BAA-102	64650	471872	WGS	none	1774	0
28	Streptococcus infantis ATCC 700779	170834	889204	WGS	none	1832	1
29	Streptococcus infantis SK1076	187511	1005705	WGS	none	1745	1
30	Streptococcus infantis SK1302	165472	871237	WGS	none	2362	1
31	Streptococcus infantis SK970	193226	1035189	WGS	none	2112	1
32	Streptococcus macacae NCTC 11558	163000	764298	WGS	none	1893	0
33	Streptococcus macedonicus ACA-DC 198	222691	1116231	Complete	22408241	2178	0
34	Streptococcus mitis B6	3699	365659	Complete	20195536	2097	2
35	Streptococcus mutans NN2025	11111	511691	Complete	19656368	1905	0
36	Streptococcus mutans UA159	61772	210007	Complete	19656368	1926	0
37	Streptococcus oralis Uo5	177080	927666	Complete	21460080	1847	3
38	Streptococcus parasanguinis ATCC 903	169762	888048	WGS	none	2005	1
39	Streptococcus parasanguinis F0405	170006	905067	WGS	none	1998	1
40	Streptococcus parasanguinis SK236	191652	1035185	WGS	none	1870	1
41	Streptococcus pasteurianus ATCC 43144	183593	981540	Complete	21633709	2042	0
42	Streptococcus peroris ATCC 700780	170951	888746	WGS	none	1615	1
43	Streptococcus pneumoniae 670-6B	54539	189423	Complete	17675389	2506	4
44	Streptococcus pneumoniae 70585	83895	488221	Complete	21034474	2388	4
45	Streptococcus pneumoniae AP200	98725	574093	Complete	21284853	2366	2
46	Streptococcus pneumoniae ATCC 700669	132160	561276	Complete	19114491	2369	3
47	Streptococcus pneumoniae CGSP14	123335	516950	Complete	19361343	2348	3
48	Streptococcus pneumoniae D39	27904	373153	Complete	17041037	2205	4
49	Streptococcus pneumoniae G54	77426	512566	Complete	17675389	2224	2
50	Streptococcus pneumoniae Hungary19A-6	34925	487214	Complete	21034474	2398	2
51	Streptococcus pneumoniae INV104	166045	869269	Complete	17675389	2396	4
52	Streptococcus pneumoniae INV200	166962	869216	Complete	17675389	2297	3
53	Streptococcus pneumoniae JJA	71544	488222	Complete	21034474	2285	3
54	Streptococcus pneumoniae OXC141	166247	869215	Complete	17675389	2279	3
55	Streptococcus pneumoniae P1031	91701	488223	Complete	21034474	2318	4
56	Streptococcus pneumoniae R6	107296	171101	Complete	11544234	2199	4
57	Streptococcus pneumoniae SPN032672	165713	869311	Complete	21034474	2400	4
58	Streptococcus pneumoniae SPN033038	166464	869312	Complete	21034474	2420	3
59	Streptococcus pneumoniae SPN034156	166708	869303	Complete	21034474	2261	2
60	Streptococcus pneumoniae SPN034183	165971	869304	Complete	21034474	2296	3
61	Streptococcus pneumoniae Taiwan19F-14	22502	487213	Complete	21034474	2254	3
62	Streptococcus pneumoniae TCH8431/19A	36006	525381	Complete	20489017	2255	3
63	Streptococcus pneumoniae TIGR4	105772	170187	Complete	11463916	2328	3
64	Streptococcus porcinus str. Jelinkova 176	174110	873448	WGS	none	1956	2
65	Streptococcus pseudopneumoniae IS7493	205216	1054460	Complete	21994930	2242	1
66	Streptococcus pseudoporcinus LQ 940-04	171946	875093	WGS	none	2045	2
67	Streptococcus pseudoporcinus SPIN 20026	170944	910313	WGS	none	2045	2
68	Streptococcus pyogenes Alab49	85850	487215	Complete	21949075	1809	2
69	Streptococcus pyogenes M1 GAS	79812	160490	Complete	11296296	1919	2
70	Streptococcus pyogenes MGAS10270	120482	370552	Complete	16636287	2024	2
71	Streptococcus pyogenes MGAS10394	30273	286636	Complete	15272401	1960	2
72	Streptococcus pyogenes MGAS10750	25933	370554	Complete	16636287	2030	2
73	Streptococcus pyogenes MGAS2096	133020	370553	Complete	16636287	1953	2
74	Streptococcus pyogenes MGAS315	96585	198466	Complete	12122206	2010	2
75	Streptococcus pyogenes MGAS5005	7871	293653	Complete	16088826	1931	2
76	Streptococcus pyogenes MGAS6180	35950	319701	Complete	16088825	1956	2
77	Streptococcus pyogenes MGAS8232	4396	186103	Complete	12122206	2007	2
78	Streptococcus pyogenes MGAS9429	37061	370551	Complete	16636287	1893	2
79	Streptococcus pyogenes NZ131	129711	471876	Complete	18820018	1876	2
80	Streptococcus pyogenes SSI-1	110589	193567	Complete	12799345	2009	2
81	Streptococcus pyogenes str. Manfredo	41547	160491	Complete	17012393	1935	2
82	Streptococcus salivarius 57I	205187	1046629	Complete	21914897	1917	0
83	Streptococcus salivarius CCHSS3	202804	1048332	Complete	21742894	1985	0
84	Streptococcus salivarius JIM8777	117533	347253	Complete	21742871	1941	0
85	Streptococcus sanguinis SK36	33173	388919	Complete	17277061	2263	2
86	Streptococcus suis 05ZYH33	128929	391295	Complete	17375201	2155	3
87	Streptococcus suis 98HAH33	72275	391296	Complete	17375201	2151	3
88	Streptococcus suis A7	183084	993512	Complete	21966396	1955	3
89	Streptococcus suis BM407	1141	568814	Complete	19603075	2064	3
90	Streptococcus suis D12	188457	1004952	Complete	22026465	2118	3
91	Streptococcus suis D9	188324	1005042	Complete	22026465	2137	3
92	Streptococcus suis GZ1	127079	423211	Complete	19016627	1955	3
93	Streptococcus suis JS14	181850	945704	Complete	21398551	2092	3
94	Streptococcus suis P1/7	84581	218494	Complete	19603075	1907	3
95	Streptococcus suis SC84	134201	568813	Complete	19603075	1987	3
96	Streptococcus suis SS12	189252	1005041	Complete	22026465	2031	3
97	Streptococcus suis ST1	186919	1004951	Complete	22026465	2019	3
98	Streptococcus suis ST3	186933	1007064	Complete	21572001	1995	3
99	Streptococcus thermophilus CNRZ1066	135799	299768	Complete	15543133	2008	0
100	Streptococcus thermophilus LMD-9	129203	322159	Complete	17030793	2056	0
101	Streptococcus thermophilus LMG 18311	97850	264199	Complete	15543133	2010	0
102	Streptococcus thermophilus ND03	160185	767463	Complete	21131489	2075	0
103	Streptococcus uberis 0140J	20775	218495	Complete	19175920	1824	2
104	Streptococcus urinalis 2285-97	160634	764291	WGS	none	2228	1
105	Streptococcus vestibularis ATCC 49124	170898	889206	WGS	none	1807	0
106	Streptococcus vestibularis F0396	173029	904306	WGS	none	1973	0
Note:	Representative genomes were indicated in bold.
	All genomes were downloaded from PATRIC database. Seventy-eight completed genomes for nineteen species were downloaded. For other species that do not have completed genomes, all available whole genome shotgun sequences were downloaded.
	Pubmed Id indicates publised reference respecting to each genome.
